# Supplementary material for: Detection and Quantification of Soil-Borne Wheat Mosaic Virus, Soil-Borne Cereal Mosaic Virus and Japanese Soil-Borne Wheat Mosaic Virus by ELISA and One-Step SYBR Green Real-Time Quantitative RT-PCR
Source: Viruses. 2024 Oct 8;16(10):1579. doi: 10.3390/v16101579 (PMC11512275; doi:10.3390/v16101579)
Supplement: Supplementary file 1 [file viruses-16-01579-s001.zip]

Archive with 1 entries (1 files):
- viruses-3195789-supplementary.pdf
